# Supplementary material for: Time stamped list mode data from gamma-ray spectroscopic measurements on 47 nuclear fuel assemblies performed at Clab, Sweden, September 2016 through March 2019
Source: Data Brief. 2020 Jul 19;31:106039. doi: 10.1016/j.dib.2020.106039 (PMC7394847; doi:10.1016/j.dib.2020.106039)
Supplement: Supplementary file 1 [file mmc1.xml]

<?xml version="1.0" encoding="utf-8" standalone="no"?>
<data>
  <datasets>
    <author>peter.jansson@physics.uu.se</author>
    <type>1</type>
    <dataset>
      <name>Data</name>
      <caption />
      <description>A gzip-compressed tar archive containing measurement data files with the format described in the article.</description>
      <filetype>
        <name />
      </filetype>
      <filesize />
      <source>0</source>
      <sourcename>Original Data</sourcename>
      <access>
        <type>1</type>
        <name>Data available in data repository</name>
        <reponame>Uppsala University Library</reponame>
        <PersistentId />
        <deeplinkurl>http://uu.diva-portal.org/smash/get/diva2:1440955/DATASET01.tar.gz</deeplinkurl>
      </access>
    </dataset>
  </datasets>
</data>
